# Supplementary material for: Aspartate aminotransferase Rv3722c governs aspartate-dependent nitrogen metabolism in Mycobacterium tuberculosis
Source: Nat Commun. 2020 Apr 23;11:1960. doi: 10.1038/s41467-020-15876-8 (PMC7181641; doi:10.1038/s41467-020-15876-8)
Supplement: Supplementary file 4 — Source Data [file 41467_2020_15876_MOESM4_ESM.xlsx]

## Sheet: Figure 1a
Figure 1a	7H9
			OD600
				Rv3722c-Control - ATC			Rv3722c-TetON - ATC			Rv3722c-TetON + ATC
			Replicate	1	2	3	1	2	3	1	2	3
		Days	0	0.01	0.01	0.01	0.01	0.01	0.01	0.01	0.01	0.01
			3	0.181	0.185	0.184	0.175	0.172	0.174	0.199	0.207	0.209
			6	0.972	0.954	0.989	0.471	0.467	0.468	0.934	0.942	0.948
			9	1.65	1.618	1.663	0.693	0.686	0.691	1.64	1.631	1.64
			12	1.9	1.893	1.875	0.866	0.859	0.869	1.858	1.851	1.854

## Sheet: Figure 1b
Figure 1b	Primary	anti-pcrB
	Secondary	IRDye® 680LT Donkey anti-Rabbit IgG (H + L)
	Primary	anti-FLAG
	Secondary	IRDye 800CW Goat Anti-Mouse IgG (H+L)

## Sheet: Figure 1c
Figure 1c	7H9 + Casein hydrolysate
			OD600
				Rv3722c-Control - ATC			Rv3722c-TetON - ATC			Rv3722c-TetON + ATC
			Replicate	1	2	3	1	2	3	1	2	3
		Days	0	0.01	0.01	0.01	0.01	0.01	0.01	0.01	0.01	0.01
			3	0.128	0.133	0.133	0.118	0.118	0.118	0.119	0.116	0.115
			6	0.654	0.679	0.667	0.611	0.618	0.617	0.649	0.64	0.637
			9	1.206	1.214	1.218	1.137	1.148	1.121	1.206	1.203	1.197
			12	1.479	1.485	1.487	1.425	1.436	1.414	1.479	1.482	1.464

## Sheet: Figure 1e
Figure 1e	Primary	anti-pcrB
	Secondary	IRDye® 680LT Donkey anti-Rabbit IgG (H + L)
	Primary	anti-FLAG
	Secondary	IRDye 800CW Goat Anti-Mouse IgG (H+L)

## Sheet: Figure 1f
Figure 1f	Pre-depleted in 7H9
			OD600
				Rv3722c-TetON - ATC			Rv3722c-TetON + ATC
			Replicate	1	2	3	1	2	3
		Days	0	0.01	0.01	0.01	0.01	0.01	0.01
			3	0.02	0.02	0.02	0.04	0.04	0.04
			6	0.01	0.01	0.01	0.38	0.32	0.32
			9	0.016	0.014	0.015	1.135	1.17	1.154
			12	0.014	0.01	0.011	1.633	1.647	1.638

## Sheet: Figure 2a
Figure 2a	Macrophage infection				Rv3722c-Control - ATC			Rv3722c-TetON - ATC			Rv3722c-TetON + ATC
	MOI = 1			Replicate	1	2	3	1	2	3	1	2	3
	CFU's	No interferon gamma	Days	0	17000	14400	18800	9400	8600	9600	15400	18800	15200
				3	130000	108000	92000	23800	25000	21800	58000	92000	64000
				5	152000	154000	204000	27600	23600	23600	218000	178000	224000
					Rv3722c-Control - ATC			Rv3722c-TetON - ATC			Rv3722c-TetON + ATC
				Replicate	1	2	3	1	2	3	1	2	3
		With interferon gamma	Days	0	15000	16000	13000	8200	14200	10000	11200	11400	16400
				3	40000	56000	36000	21600	18400	14000	52000	34000	30000
				5	34000	48000	46000	16000	16800	12000	36000	50000	38000

## Sheet: Figure 2b
Figure 2b	Mouse infection		WT					Rv3722c-TetOn
			CFU's					CFU's
			Lung	Spleen				Lung		Spleen
		24h	no ATC	no ATC			24h	no ATC	ATC	no ATC	ATC
		1	115	-			1	0	2	-	-
		2	65	-			2	0	4	-	-
		3	106	-			3	0	2	-	-
			Lung	Spleen				Lung		Spleen
		week 2	no ATC	no ATC			week 2	no ATC	ATC	no ATC	ATC
		1	378000	405			1	Cont	Cont	0	0
		2	297000	1035			2	>>	>>	0	1
		3	517500	3510			3	0	3	0	0
		4	436500	0			4	Cont	4	0	0
		5	378000	0			5	0	3	0	0
			Lung	Spleen				Lung		Spleen
		week 3	no ATC	no ATC			week 3	no ATC	ATC	no ATC	ATC
		1	2250000	54000			1	0	0	0	0
		2	3690000	162000			2	0	0	0	0
		3	2025000	126000			3	0	0	0	0
		4	2520000	351000			4	0	6	0	0
		5	3195000	81000			5	Cont	Cont	0	0
			Lung	Spleen				Lung		Spleen
		week 6	no ATC	no ATC			week 6	no ATC	ATC	no ATC	ATC
		1	823500	37800			1	0	0	0	0
		2	927000	40950			2	0	0	0	0
		3	891000	41850			3	0	0	0	0
		4	738000	46800			4	0	0	0	0
		5	801000	61650			5	0	0	0	0
		>>	Too numerous to count
		Cont	Contaminated
		ATC/no ATC	Growth on 7H10 plates with or without ATC

## Sheet: Figure 3a
Figure 3a	Volcano-plot of activity-based metabolite profiling with purified recombinant Rv3722c.
		Active Rv3722c
				Intensity (counts)
		m/z	Retention time (min)	0 h			2.5 h			P-value (-Log10)	Fold-change (Log2)
		126.02	1.38667	1*	1*	1*	8614.76	9520.86	10666.2	4.06804	13.2289		* A value of 1 was used for calculation of P-value and fold-change
		363.142	1.36335	1*	1*	1*	8780.88	9709.58	10191.9	4.68083	13.2229		Ketoglutaramate-related signals
		290.072	1.37502	1*	1*	1*	4805.78	5149.36	5721.29	4.39544	12.3513		Possibly aKG dimer
		289.069	1.38667	1*	1*	208.371	44424.3	50536.4	50976.4	4.67121	9.4382
		180.008	1.38667	1*	1*	169.55	10969.4	10958.8	12069	5.14872	7.63064
		144.031	1.38969	1741.94	4243.9	4291.8	158204	164506	180738	4.76921	5.61426
		198.054	1.9488	806.033	1114.21	648.088	5706.32	6066.72	6059.55	5.01777	2.79561
		145.034	1.38667	1728.78	3160.84	2963.44	7650.65	8399.27	9321.11	3.048	1.69185
		245.044	2.20118	11233.1	10962.9	2498.23	12568.4	12864.9	42430.6	0.628277	1.45847
		96.9695	3.92145	60370.5	42514.3	58303.7	52043.4	211852	64769.7	0.468421	1.02787
		134.047	6.66505	18613.2	16541.7	16685.2	30687.1	29419.6	30429.5	4.12433	0.804425
		351.131	1.07354	3836.24	5509.87	5843.27	7945.06	7280.05	7903.31	1.80213	0.606604
		165.02	1.02623	2525.96	5591.06	6423.64	6982.56	7068.92	8010.77	0.954103	0.601488
		103.004	1.09985	17216.9	29407.6	30830	38394.4	38334.4	39678.1	1.39433	0.587757
		861.585	1.03288	57097.1	52675.4	56338.9	80381.4	77680.1	84567.3	3.3357	0.5466
		235.047	1.10399	3777.48	5997.63	5708.41	7874.17	6920.22	7554.42	1.41846	0.529465
		59.0142	1.09985	10130.4	17561.7	18542.3	22078.4	22155.5	21451.4	1.14413	0.506606
		862.586	1.03652	20508.7	19055.5	20091.8	27666.2	27244.2	29341.9	3.35019	0.49805
		863.586	1.02933	5592.62	4706.08	4992.62	7222.74	6599.48	7457.88	2.26118	0.476792
		859.582	1.02625	200576	188218	198090	267556	264662	284292	3.35603	0.476394
		860.585	1.02625	89492.3	82743.9	86960	119898	114182	124020	3.16647	0.466315
		217.049	2.78354	72338.7	104183	88858.6	114322	118968	131720	1.4594	0.459875
		219.047	2.78354	22724	32116.6	26511.4	35447.9	35763	40102.7	1.48563	0.45238
		437.214	1.311	1915.69	3509.95	4593.4	4369.96	4526.92	4807.99	0.712121	0.451945
		157.051	1.04107	5417.94	11050.3	12399	12667.9	12735.7	13891	0.732379	0.4449
		128.036	1.41328	9205.65	11395.9	11489.7	13483.4	14231.1	14695.2	1.8517	0.402213
		175.063	1.07629	246620	418936	416078	460994	465310	495883	0.913553	0.394899
		869.61	1.02563	5176.46	4432.55	4365.37	5984.06	5525.29	6830.85	1.46099	0.392227
		238.893	4.49008	370294	269922	318606	328473	432460	479008	0.817042	0.370935
		161.046	1.11903	37006.2	54412.4	54868.2	61455.1	61707.2	62794.5	1.05418	0.346168
		78.9594	3.73462	27541	18165	23152.4	27933.2	39154.6	20374.8	0.43631	0.345037
		176.066	1.07629	15779.6	25359.8	24750.1	27057.9	27529.9	28430.8	0.849255	0.333386
		73.0299	1.11159	47114.4	55192.4	54905.7	63835.5	63821.5	69580.1	1.82208	0.327215
		99.009	1.11159	6357.72	7775.66	7749.87	9083.11	8602.1	9670.5	1.50381	0.322015
		147.031	1.15721	94753.7	149095	155440	163313	169874	164927	0.785033	0.319047
		804.569	3.55016	12243.8	9783.69	8954.06	12700.3	11388.3	14380.3	0.885255	0.312283
		117.02	1.11581	641874	762787	749341	894034	869341	896193	1.89704	0.304172
		115.004	1.17028	9900.98	13698.9	15854.6	15993.7	16040.5	16273.7	0.780971	0.292067
		281.052	1.16903	4602.99	6438.79	6640.4	6962.29	7401.66	7149.18	0.901895	0.282922
		380.843	9.13004	59927.4	96314.5	92254.9	102768	95836.3	102122	0.674319	0.275225
		384.936	7.05552	358059	294154	327657	504209	301247	378625	0.476825	0.273105
		59.0142	2.38542	9004.7	14185.6	11919.4	13631.3	15208.8	13562.6	0.695322	0.272287
		1065.92	4.12356	26913.4	21250.4	32457.9	35652.6	25544.3	36015.1	0.514239	0.269968
		148.034	1.15627	4448.19	6750.74	7284.77	7100.03	7673.77	7473.93	0.638561	0.267405
		1015.67	1.07385	4202.81	3387.91	3130.2	4516.04	3901.66	4375.12	0.861287	0.254906
		911.584	1.16734	5641.11	4998.49	5032.07	6674.14	6085.07	5926.69	1.50518	0.253792
		1065.92	1.98498	29792.3	25826.7	43048.5	23048.3	62896.7	31243.2	0.177326	0.24818
		215.034	1.95518	13733.3	13399.9	12888.9	14738.6	14499.7	18179.1	0.95045	0.244623
		119.024	1.11159	4113.1	4390.05	3909.75	4810.9	4894.62	4973.04	2.16885	0.24187
		118.023	1.11581	21756.9	25509.6	25761.7	28416.4	28651.1	29060.1	1.5388	0.238023
		588.897	7.08623	255788	233925	212391	335839	217588	274233	0.503109	0.237354
		133.015	1.18211	136554	201309	214500	204844	219951	217545	0.539555	0.217721
		199.039	1.93094	8448.11	9349.7	8049.94	9980.42	9959.97	9931.22	1.59844	0.208737
		830.587	3.40839	21673.4	17313.2	17700.6	20809.3	19417.6	25194.3	0.582258	0.206736
		500.03	7.55046	11479.4	9421.51	9718.66	11435.3	11455.7	12410.1	1.01991	0.205256
		296.069	7.54573	22601.9	19399	19560.2	22614.8	23630.4	24602.2	1.22269	0.202695
		180.067	5.18758	13745.7	13272.1	11424.7	15093.6	12966.8	16051	0.752242	0.198449
		317.064	2.11263	6015.44	5393.04	5692.89	6258.38	6608.89	6728.9	1.65792	0.19646
		228.082	7.54573	38355.2	31424.3	33440.2	39547.2	37952.7	40739.9	1.06422	0.195998
		879.584	1.08811	7937.16	7601.12	6917.46	8897.55	7915.39	8646.73	1.11988	0.18113
		875.582	1.08811	221258	201600	198175	240475	222063	241557	1.35136	0.181099
		174.042	1.24597	5196.95	7309.84	6914.86	7316.17	7212.62	7481.73	0.590031	0.180526
		134.018	1.18211	4925.23	7509.84	8164.68	7225.04	7799.67	8236.4	0.358318	0.175293
		910.585	1.16607	7522.82	6731.26	6394.43	8107.01	7283.16	7859.98	0.981721	0.171202
		803.561	3.57981	18775.9	14559.2	14027.5	17130.5	15814.4	20342.4	0.41707	0.170041
		877.581	1.09142	87113.1	79995.6	77927.8	93039.2	87311.9	95052.2	1.30929	0.16855
		477.145	2.1252	9143.63	6594.37	7134.75	7689.87	7478.75	10532.9	0.306497	0.168226
		162.84	13.3797	31382	27984.9	29210.3	35954.2	29684.1	33582.5	0.787006	0.163706
		878.582	1.09142	32667.1	28774.3	29044.8	35345.7	30839.5	35127.4	0.869841	0.163043
		267.039	1.17994	4992.61	7771.66	7976.06	7799.11	7861.29	7560.76	0.356081	0.163001
		876.584	1.08811	109320	97117	94353.5	114630	105226	116521	0.961926	0.161316
		909.582	1.15854	16032.1	14764.8	13529.7	16797.8	15384.5	17286.9	0.866379	0.158356
		219.052	1.099	3423.94	4462.1	4425.35	4466.27	4787.03	4456.07	0.581956	0.155168
		432.043	7.54577	15076.3	12478.5	13035.4	14787.7	14994.1	15379.8	0.877629	0.15397
		364.056	7.54573	18939.4	15451.6	15862.1	18687.7	17609.1	19297.8	0.66965	0.145733
		134.895	1.46367	10005.5	11451.2	19468.5	11246.8	18952.8	14745.9	0.133752	0.135187
		205.037	1.13078	151009	171217	174819	180940	181645	182645	1.01514	0.133489
		264.935	8.23401	43504.3	39533.5	36738.3	43433.7	42976.9	44908.6	0.87474	0.132738
		899.56	1.08811	8697.93	9752.76	7812.55	10091.6	9054.16	9639.03	0.590205	0.132263
		188.057	1.28634	9370	15675.8	16018.9	13835	14822.7	16214.8	0.217721	0.127931
		828.571	3.38945	13005.5	10758.2	9493.04	12214.1	9923.85	14196.3	0.253605	0.127682
		100.934	1.99062	96481.7	222817	342495	221748	354405	144555	0.0734456	0.123032
		802.557	3.5739	40311.2	32564.2	32610.3	36046.1	35549.2	43041.2	0.359929	0.120019
		416.883	8.24954	21221.7	17824.1	16806.1	20185.7	18798.6	21700.7	0.438288	0.119735
		695.377	1.06092	5180.2	4712.79	4559.04	5355.74	4919.64	5416.87	0.782338	0.118781
		622.891	7.76483	12598.7	2006.83	8231.17	9684.14	8196.31	6826.01	0.0684056	0.113533
		191.021	1.16607	81582.3	92657.4	101006	95718.3	101656	100128	0.557467	0.11218
		921.408	1.47894	7874.76	6630.27	7013.74	8277.3	6989.29	7960.01	0.460009	0.110183
		348.896	8.29088	44473.3	32412.4	44425.4	47811.8	38810.8	44162.7	0.263116	0.108489
		432.857	8.36937	59713.5	45738.6	47324.7	50899	53914.9	58619.3	0.289745	0.0972761
		206.04	1.12763	9413.5	10952.5	11562.9	11547.8	11105.2	11498.7	0.493529	0.0970924
		1075.67	1.25532	240531	207105	203876	239798	224637	231946	0.526021	0.0960869
		316.949	7.01411	461692	389023	392477	422353	416273	487890	0.349942	0.093592
		656.884	7.04957	174039	139947	141579	155841	144934	184691	0.242071	0.0917128
		135.032	2.31466	10094	10049.2	9332.53	10667.1	11026	9690.3	0.607644	0.0904738
		1033.64	1.2083	64853.3	57584.2	58020.8	66512.3	61287.7	63821.7	0.595243	0.0865957
		147.063	1.20458	5781.98	4331.48	6519.99	6106.49	6206.75	5347.97	0.187682	0.0864976
		724.871	6.99709	124246	98568.6	99181.7	108961	101993	130706	0.209929	0.0855137
		1077.67	1.25532	111453	96222.4	93861.9	110027	103565	106335	0.453718	0.0854037
		1076.67	1.25532	135530	114759	114471	132644	124719	129053	0.419056	0.0832027
		303.049	2.01931	11793.7	11041.9	10423.6	10805.2	11095.2	13276.5	0.296354	0.0808802
		1079.67	1.25532	12685.5	10613.7	10062.7	12417.5	11478.3	11374.1	0.298604	0.0802354
		1078.67	1.25532	44169.6	38702.2	38645.9	43942.8	41083.4	43279.6	0.486107	0.0784206
		989.618	1.16152	32582.8	28551.6	28335.1	32608.5	30184.4	31504.1	0.446743	0.0758171
		792.858	6.97337	81099	63652	64854.5	69875.9	66428.7	84445.3	0.179134	0.0747356
		988.621	1.16152	37970.6	33210.8	33288.2	37589.7	35604.4	36757	0.47258	0.0737812
		162.84	16.4897	16561.3	12948	14615	18734	14394.7	13263.1	0.142431	0.0722931
		945.591	1.12332	11907.2	10053.5	10372	11567.7	10937.7	11404	0.364191	0.0686905
		162.84	18.5703	19009.6	15072.1	17926	20032	18034.9	16422.2	0.203108	0.0672417
		1031.64	1.20558	145059	127848	127693	144667	136098	138487	0.420461	0.0656543
		651.351	1.02933	6184.22	5683.18	5316.12	6243.27	5657.17	6075.84	0.359901	0.0650703
		248.961	6.99718	482129	396324	406480	433910	412563	496355	0.201357	0.0635816
		1032.65	1.2083	78642	69085.9	68798.9	77063.7	73518.3	75586.2	0.40091	0.0628504
		246.063	1.20458	11326.6	10771.6	10648.5	12132.8	10766.8	11286.3	0.461049	0.0620517
		1119.7	1.32224	322988	282348	278705	311898	292129	317414	0.316168	0.0597774
		987.618	1.16152	73869.5	66332	64892.8	72608.7	69204.7	71772.1	0.404528	0.0585258
		127.017	1.87206	91555.9	85299.5	83136.5	89463	89411.1	91821.4	0.603948	0.0582039
		1122.7	1.32224	63167.4	54545.3	53780.6	61268.2	56619.5	60558.1	0.279165	0.0573345
		1163.72	1.39273	353900	308866	304696	339383	314829	351549	0.26725	0.0560115
		180.974	6.98456	349325	290921	304440	322133	302021	357041	0.195831	0.0547067
		1034.64	1.2083	26587.8	23212.1	23454.9	26399.2	24491.6	25124.9	0.306552	0.0533751
		1120.7	1.32224	190616	163525	162067	181093	170771	183389	0.250013	0.0522686
		1165.72	1.39273	178189	154689	152278	171069	157427	174172	0.235794	0.051156
		1121.7	1.32224	156637	135530	133140	151479	139343	149614	0.237234	0.0504275
		162.84	17.8302	23689.2	18860.9	22963.8	21400.8	22458.1	23937.8	0.172028	0.0494135
		218.104	1.32322	14437.5	26302.2	27421.6	22571.8	23487.4	24468.3	0.0655761	0.0492325
		1123.7	1.32224	17397.1	14751.7	15565.9	16839.4	15472.8	17019	0.228889	0.0480668
		943.591	1.12332	26386.2	23263.3	23200.2	25418.7	24430.1	25423.5	0.297197	0.0471952
		1035.65	1.20558	7310.51	6170.18	6097.34	6899.35	6900.32	6426.05	0.195904	0.0469557
		217.031	2.39558	23512.1	28462.6	23615.1	29390.4	25660	23005.4	0.121514	0.0463127
		1166.72	1.39273	73073.1	61369.5	63073.9	68939.4	64240	70744.1	0.198857	0.0460543
		1164.73	1.39273	217720	187673	185787	206305	192530	211066	0.205314	0.0449767
		162.84	22.3179	29594.4	23617.6	25522.3	22761	27170.3	31073.5	0.0904672	0.0410156
		119.035	2.38964	9871.61	9693.86	9525.74	10216.6	9893.18	9797.62	0.777029	0.0399199
		162.84	19.6768	22994.6	17717.8	22138.7	22390.5	20908.4	21309.9	0.12677	0.0397941
		296.883	8.64367	49045.8	44786.6	40670.7	50280	40216.8	47391.9	0.10579	0.0358655
		254.081	1.32322	37149.1	67051.2	65530.4	56132	56952.7	60372.7	0.043186	0.031334
		247.059	3.10692	15079.7	14937.9	14869.5	16688.2	15813.9	13370	0.120359	0.0313154
		196.948	8.3404	69302.3	79116.1	70333.8	52335.3	82238.5	88864.5	0.0458092	0.0305799
		129.015	1.87208	32535.8	29186.9	29344	30446.6	30308.4	32082.9	0.182752	0.0277912
		944.594	1.12332	14406.2	12108.9	11976.3	12965.9	12646.9	13612.9	0.105203	0.0272603
		675.173	4.04083	8209.68	4393.02	7956.33	4400.11	4990.84	11550.7	0.0162602	0.0266033
		229.011	2.42493	10431.8	5198.92	12747.3	4789.43	9066.68	14976	0.0135235	0.0229068
		900.562	1.09718	5532.43	5017.83	4893.94	5310.37	4807.81	5559.16	0.0940692	0.0216157
		256.079	1.31642	11535.7	21614.2	20899.5	18548.8	17468.2	18838.2	0.0275436	0.0213499
		1167.73	1.39273	19963.4	17148.9	17771.1	19171.3	17488	18879.7	0.0769564	0.0171275
		990.619	1.16152	13171.8	11506.8	11426.3	12433.1	11640	12393.4	0.0673145	0.014375
		132.947	1.53452	24821.1	21873.8	22907.8	21517.8	20919.2	27760.5	0.0283228	0.012276
		181.073	2.79526	45630.4	41488.4	41512.2	42226.6	43329.4	44054	0.0778966	0.0109395
		162.839	21.4786	36139	26647.5	31707.2	30962.6	31687.9	32459.2	0.0247575	0.0093736
		82.9724	1.38969	197193	176278	176404	189324	177703	184965	0.0307301	0.00554303
		937.438	1.47549	4847.08	4187.26	4240.75	4487.91	4293.53	4539.4	0.0226874	0.00496222
		80.9754	1.39273	626168	542114	531475	570764	543611	586602	0.00409668	0.00103474
		332.922	8.21999	28948.8	25540.9	24605.2	26206.7	24049	28858.1	0.00107269	0.000345047
		280.909	8.46322	207887	113472	114730	127528	178205	129241	0.00343103	-0.00369154
		313.064	5.42407	9621.99	5713.52	9152.18	6530.04	9345.78	8537.81	0.00543227	-0.00437005
		226.066	2.39558	8732.26	8425.13	7119.48	8376.48	8105.39	7703.38	0.0191129	-0.00545546
		238.893	12.5528	87976.2	61777	71198.6	77671.1	62980.8	78847.3	0.017468	-0.00951601
		327.094	2.11413	18212.8	16992.8	16868.8	17668.8	17368	16593.7	0.0991504	-0.0123506
		158.926	12.5351	72171.8	32531.2	66019.5	67165.4	62021.4	40004.4	0.0113262	-0.0129999
		190.966	1.88388	31307.6	24192.9	45343.2	26506.9	43298.1	30104.9	0.0127901	-0.0134206
		137.046	1.87747	7520.51	7142.01	6838.59	7312.16	7024.48	6905.37	0.138002	-0.0174904
		133.048	1.27552	6417.45	6326.22	6981.55	5904.83	6380.15	7136.77	0.0869178	-0.0223675
		589.127	2.0075	7975.41	5328.02	7751.49	5553.92	6636.2	8529.12	0.0310479	-0.0231873
		351.07	2.38542	66532.2	44606.8	57506.5	48376.1	50693	66842.4	0.0358162	-0.0235806
		622.891	6.9964	44081.9	34764.1	32845.4	37677.8	35046.9	37035.6	0.0628443	-0.0251627
		105.02	1.34051	9017.95	11448.1	12850.3	10694.2	11236.4	10763.2	0.0637206	-0.0272084
		217.032	3.8279	15149.5	13263.9	16631.9	13896.8	15403.6	14839.5	0.10143	-0.0292941
		227.078	2.79528	63632.1	53195.2	54039.3	56992.8	55328.8	55060.1	0.125001	-0.0297289
		378.089	4.09948	33899.9	27894.1	34556.4	29302.9	32740.4	32224.7	0.105359	-0.031523
		255.084	1.311	3096.06	6445.43	5707.48	4616.99	5193.88	5082.37	0.0390524	-0.034054
		895.392	1.48388	7768.18	6340.54	6439.28	7145.86	6037.89	6701.69	0.146155	-0.0472859
		162.84	14.1843	21250.6	16453.9	14645.5	20724.3	15175.7	14722.4	0.0732369	-0.0484111
		379.084	4.09948	85677.1	68608.5	88416.1	72311.7	81116.9	81235.7	0.144939	-0.0485859
		400.909	8.19041	14475	13506.3	12472.7	13299	12375.6	13372.1	0.286383	-0.0510817
		179.057	2.39733	43160.3	40261	38143.9	40806.6	38477.6	38031.4	0.347803	-0.0513364
		225.062	2.39558	130122	115041	109173	120141	109383	112252	0.234346	-0.0520696
		98.9716	1.59368	13955.6	9979.23	7848.22	10035.8	10047.3	10568.1	0.0736198	-0.0523137
		180.974	7.83544	225930	211363	173607	208456	180064	199565	0.161385	-0.0549102
		215.034	3.8279	46196.9	44062.5	50511.5	42058.9	47614.5	45823.6	0.282668	-0.055089
		377.086	4.09948	279637	222622	293847	235835	268824	260530	0.16197	-0.0571438
		238.892	5.48318	168486	106013	136729	127037	133864	134216	0.106545	-0.0576605
		174.957	13.0611	58293.9	55347.1	61995.4	55613.1	56374.5	56536	0.538117	-0.0596411
		255.073	2.30283	19182.7	16755.7	11322	17217.2	16430.7	11498.8	0.0851444	-0.0660114
		860.844	6.99778	49606.9	38626.2	38792.3	43044.6	40671.6	36369.2	0.218354	-0.0810555
		312.096	5.28218	86662.2	71449.3	69560.9	74771.9	69829.3	70223.9	0.309793	-0.0837969
		724.871	7.86529	39520.8	39224.4	27399.9	36265.9	32567.3	30921	0.18991	-0.0895877
		313.097	5.28218	10363.7	8092.27	7940.13	8868.55	7844.91	8034.71	0.258972	-0.0930012
		302.066	5.28219	42226.7	41947.3	42259.5	38277.7	43989.4	36100.6	0.498686	-0.0951024
		259.13	5.24672	45290.8	34142.1	41792.9	37486.5	39677.4	36181.6	0.311212	-0.0969688
		268.076	2.01931	115603	105132	107115	99062.8	96584.4	110810	0.585194	-0.097351
		128.036	5.77942	27131.1	24588.5	27334	23315.5	24894.7	25531.3	0.736765	-0.100354
		102.056	5.79155	56993.9	52883.3	58171.1	47910.8	52261.4	55431.6	0.698902	-0.110998
		678.516	1.26269	15055.1	14588.1	12789.2	13558.4	12875.9	12848.4	0.651482	-0.111271
		78.9594	2.9743	64562.5	47689.2	55582.7	52274.2	53793.9	49192.7	0.34299	-0.112345
		269.078	2.01931	23941.3	21523.8	22014.7	20443.4	19949.3	21825.3	0.881198	-0.117122
		215.034	2.39558	90481.3	103216	87430.8	84727.9	98904.9	74904.2	0.371942	-0.120854
		278.035	1.18492	20613.3	19079.3	19827.5	18461.4	17689.6	18551.7	1.43464	-0.121766
		452.922	7.10277	297645	406991	392482	291293	396594	320166	0.253431	-0.122147
		267.074	2.01931	1.54746e+06	1.45681e+06	1.47784e+06	1.30829e+06	1.30445e+06	1.49594e+06	0.838519	-0.125502
		160.062	1.39971	2705.64	4300.91	4454.78	3466.77	3626.34	3396.4	0.224726	-0.127826
		381.08	2.31324	35273.9	26425.3	29775.8	27881.6	28381.1	27383.8	0.429962	-0.129072
		290.002	4.24182	34250.9	40056.2	41028.4	28495.5	40744.1	36039.7	0.333192	-0.131615
		520.909	7.84758	127633	110899	95433.5	106442	109771	88207.8	0.357875	-0.13363
		572.293	1.46467	17650.6	15488.4	15009.4	15154.2	14149.2	14517.1	0.768965	-0.135882
		197.056	1.85429	11143.6	10466.8	9627.78	9797.39	9145.21	9486.68	0.916357	-0.135933
		677.513	1.26269	39816.7	38873.8	36012.8	36260.8	33487.5	34555.9	1.16422	-0.137109
		304.064	5.28219	12960	12927	13570.2	12176.5	12758.4	10863.7	0.954442	-0.140388
		387.117	4.12453	3.00513e+06	2.73705e+06	2.71439e+06	2.54075e+06	2.47959e+06	2.62481e+06	1.24013	-0.145528
		722.201	4.11807	18539	14824.3	17672.4	14437.7	15857.1	15816.1	0.605413	-0.146397
		679.512	1.26269	14974.8	14532.8	13646.9	13512.1	12169.4	13298.6	1.14621	-0.146777
		166.073	7.93027	70522.4	56677.5	56909.1	55660.7	58141.2	52473.1	0.539765	-0.146989
		316.949	7.83573	277067	230076	209783	234442	203720	209294	0.452279	-0.147043
		248.961	7.84123	308616	264640	240442	268907	238992	226526	0.487722	-0.147879
		388.119	4.12453	323355	291747	288353	274235	262032	278638	1.13767	-0.148822
		571.291	1.46467	79447.6	68868.6	67881	66036.4	62900.1	64927.3	0.91116	-0.157304
		364.87	8.70313	172699	146695	141037	156383	148282	107904	0.373913	-0.158353
		721.199	4.11181	77232.2	64900.4	77690.8	61738.5	67715.7	67455.8	0.760196	-0.158809
		277.087	5.41223	43825.2	31762.4	38832.5	34204.8	35360.7	32871	0.486604	-0.159611
		719.201	4.11246	224143	189035	228709	179807	197285	197177	0.749394	-0.160593
		656.883	7.88269	71456.1	59570.3	52847.7	59231	57779.7	47085.6	0.422721	-0.164176
		191.074	1.87208	8518.29	7077.33	6423.02	7157.79	6825.96	5651.97	0.443544	-0.165244
		196.055	1.85429	53724.7	49666.2	46872.6	45468.6	43744.2	44584.5	1.25631	-0.167445
		222.934	1.47213	6850.73	4497.33	5206.3	4681.48	4805.39	5249.97	0.350332	-0.167783
		720.203	4.11181	54516.1	44641.1	51942.7	42753.6	45996.9	45685	0.821327	-0.168588
		202.073	5.19712	18101.5	15098.6	18143.7	15620.7	15210.8	14821.7	0.852235	-0.169473
		195.053	1.85382	1.01978e+06	955611	901813	865682	826371	865031	1.36591	-0.170167
		159.078	6.66505	29953.1	25315.8	25455.1	24031.6	24396.4	23271.2	0.900237	-0.17104
		400.099	1.83015	12541.7	7606.29	9605.06	8972.14	9163.87	8289.97	0.310577	-0.17108
		1065.92	1.57006	16853.2	14219.2	22456	13386.1	18552.8	15564.3	0.28372	-0.172276
		637.275	1.47549	9358.51	8725.03	8471.62	8265.17	7361.56	7838.29	1.30087	-0.17848
		389.12	4.13523	72535.6	62044.8	59665.5	58893.7	54189.4	58531.6	0.825973	-0.17871
		452.277	2.92369	23333.7	20121.4	19322.3	17482.4	18571.3	19136.3	0.894448	-0.185843
		147.05	5.78531	140884	118182	122088	110961	113698	109721	1.03038	-0.188885
		209.067	2.30739	17756.6	15648.7	15691.5	11194.9	15644.5	16113.9	0.525277	-0.192859
		423.067	1.47549	35837.1	29945.1	32022	28301.3	27089.8	30112.9	0.993072	-0.193904
		421.069	1.48388	714689	611852	659259	565110	548723	621521	1.06021	-0.194491
		146.047	5.78467	3.1173e+06	2.63771e+06	2.76405e+06	2.45405e+06	2.50327e+06	2.48181e+06	1.17358	-0.195559
		148.051	5.79066	21392.2	17302.3	18627.9	16161.5	17749.9	16073.5	0.860082	-0.197606
		398.099	1.83073	21657.8	12285	16807.7	14300.5	15401.1	14505.3	0.329156	-0.19915
		238.892	6.35928	162810	117120	135295	123821	133893	103878	0.488273	-0.199534
		289.034	2.6719	73400.6	95792.8	102953	74559.4	75139.2	86675.3	0.540812	-0.203312
		452.923	7.81205	166764	133169	128564	132854	130000	108913	0.595026	-0.204887
		100.934	4.10553	149057	54814.1	61427.3	72515.7	103757	53855.4	0.12765	-0.205175
		520.91	7.08627	265649	342294	235549	236566	220968	272884	0.461143	-0.207649
		315.081	5.79733	82033.5	101818	74332.2	75082	69812	78637.1	0.603171	-0.207922
		118.051	6.36393	21976.2	18918.9	18689.5	16843.3	17446.9	17247.8	1.17402	-0.2093
		399.096	1.83017	98276.6	57300.8	74405.6	65327.9	68602.3	64699.5	0.365568	-0.211447
		463.13	1.98403	39468.9	29811.4	31636.3	29538.6	26547	30538.4	0.677215	-0.220325
		732.233	4.13542	11732.5	9729.22	9985.65	9243.33	8384.58	9266.4	1.02821	-0.22564
		117.02	1.87755	30650.2	31088.5	53636.8	33109.2	33703.5	31856.9	0.296823	-0.225659
		168.991	1.70175	30530.8	28972.6	41624.4	27378.9	28749.6	30254.2	0.532283	-0.227366
		172.011	2.26723	33811.3	27216.7	31197.8	25536.3	24858.2	28348.5	0.958627	-0.228018
		78.9595	1.58184	293043	300391	295212	237298	278714	242146	1.51648	-0.22911
		448.831	8.83491	102311	85111	83160.5	90749.1	85689.8	54169.1	0.441281	-0.230625
		296.883	9.12083	183198	156036	150661	164109	86808.2	166078	0.362432	-0.232444
		110.986	1.60534	196887	181108	169148	160069	155678	149961	1.47249	-0.232495
		860.844	8.0141	5502.43	5164.91	4523.68	4999.69	4485.11	3431.61	0.628086	-0.234015
		422.071	1.47549	74756	64261.1	69167.2	57712.3	56309.3	62736.9	1.35776	-0.236081
		225.062	3.83973	103233	85563	86443.1	76949.3	75438.8	81169.3	1.08886	-0.236906
		684.227	4.13523	12110	10573.1	10177.9	9271.75	8922.54	9646.5	1.2561	-0.239172
		346.056	7.33306	42551.7	35344.9	37191.9	30849.6	28741.7	37417.6	0.82352	-0.246553
		461.059	4.17288	25561.2	20228.7	20679.2	17676.3	20017.9	18026.7	0.900141	-0.254465
		537.156	2.01931	43007.4	34834.6	38348.4	30765.8	30618.6	36010.6	0.9934	-0.254572
		146.046	6.56448	160209	122408	149990	110839	124247	127406	0.87925	-0.255108
		683.223	4.12453	49209	41766.7	41954	37124.7	35810.4	38394.8	1.3164	-0.255823
		482.03	7.33306	14591.9	11907.7	12377.5	10399.6	9744.86	12380.6	0.859143	-0.257366
		392.113	1.842	19868.8	13714.1	15801	13928.5	13187.7	14043.6	0.682222	-0.262807
		731.234	4.13023	54408.9	44806.4	45618.6	41515.5	37203.6	41759.6	1.11896	-0.265623
		591.107	2.01928	21825.8	16084.3	22024.2	13521.4	16612.6	19704.7	0.565861	-0.266114
		729.232	4.12453	967609	832392	826526	735530	688772	758290	1.37054	-0.267115
		535.153	2.01931	1.23795e+06	1.03052e+06	1.13585e+06	894620	889175	1.04471e+06	1.14794	-0.267333
		384.936	7.84179	202276	166877	152391	154799	149165	129253	0.815131	-0.2677
		171.008	2.26477	1.07893e+06	940727	959823	744264	769543	954709	1.00931	-0.271414
		293.1	5.79052	562052	440571	470937	409220	407947	403159	1.08584	-0.272038
		294.103	5.79068	56779.4	45379.6	47946.6	42437.1	40937.4	40909.9	1.15997	-0.272332
		730.233	4.12453	212137	181548	179633	161606	149568	163076	1.35774	-0.27369
		536.155	2.01931	190057	158487	176938	135331	136261	159215	1.23158	-0.286601
		166.073	7.49848	200409	168356	99906.5	107799	99806.5	176568	0.297911	-0.286818
		229.012	1.84326	30169.3	20321.2	21726.5	19429.9	19485.3	20273.9	0.633968	-0.287007
		424.069	1.46367	3902.87	3223.25	3523.92	3020.82	2837.59	2801.74	1.47822	-0.298397
		588.897	7.84758	115556	97239.4	100006	90203.9	94067	69735.4	0.97052	-0.300384
		132.031	5.56527	82540.6	62732.7	76232.3	58776.4	62112.3	58666.3	1.10499	-0.302917
		145.062	7.5103	41094.1	34500.8	34989.1	29025.2	27079.8	33405.7	1.16789	-0.30501
		622.891	8.00128	6489.3	4832.95	4046.22	4836.25	4549.93	3029.68	0.466639	-0.307789
		260.027	2.92951	52244.6	45618.9	48750.6	35577.2	33758.1	49103.5	0.837139	-0.307881
		414.043	7.32714	20027.8	18242.9	18296.6	13887.4	14391.4	17343.5	1.38715	-0.310231
		171.066	1.86562	9759.3	5597.86	10555.9	7135.14	6478.37	7202.36	0.473926	-0.315996
		905.58	1.03891	11918.8	11628.8	9694.08	9747.32	7953.07	8902.32	1.19621	-0.321424
		391.11	1.84256	174888	117562	136034	114530	112206	115705	0.781449	-0.323379
		78.9592	6.4064	37935.1	26473.9	27110.2	24761.2	27610.6	20744	0.658385	-0.32389
		860.844	7.75889	13432.8	11139.1	7772.36	9559.83	9375.22	6868.17	0.514405	-0.325962
		906.582	1.03805	5822.74	5562.16	5187.71	4888.04	4071.58	4252.67	1.65418	-0.32692
		214.049	8.47513	16311.3	14445.3	14615.5	11761.7	10313.9	13941.6	1.21011	-0.333118
		213.05	7.5103	28396.2	26232.6	25332.7	20834	21160.3	21317.8	2.41915	-0.336827
		323.029	1.93114	60513.9	56674.5	51993.5	46241.3	42334.6	44926.4	1.92402	-0.341711
		468.896	8.17861	8928.85	7286.42	6610.25	6336.55	6546.85	4967.66	0.91297	-0.354639
		128.96	8.94705	1.00716e+06	862451	826492	904645	855508	347284	0.453271	-0.355386
		104.035	6.55899	23340.6	20111.4	18907.5	17832.2	16364.4	14529.3	1.30443	-0.355919
		431.036	2.3733	84914.6	54125.1	37559.9	44312.2	39848.1	53035.1	0.383598	-0.36425
		96.9703	1.57006	2.22825e+06	2.06157e+06	2.05945e+06	1.59952e+06	1.74013e+06	1.58361e+06	2.502	-0.366976
		281.037	7.49293	18924.1	15172.5	15008.5	12900.8	11927	13215.7	1.29342	-0.368225
		1025.34	4.12453	100039	82262	83675	69500.6	64203.3	71797.5	1.51873	-0.372147
		249.026	1.09217	2331.85	4038.07	4013.7	2759.96	2871.88	2382.63	0.60634	-0.373631
		1026.34	4.12453	36550.8	29669.5	30727.7	25302.5	23150.7	25919.1	1.51352	-0.382445
		344.024	2.29968	21375.3	13048.4	17195.2	12308.6	12595.2	14579.7	0.739905	-0.386645
		100.934	6.04209	60664.5	54338.4	82638.3	10839.9	82482.8	57658.2	0.275186	-0.388518
		894.572	1.07438	11585.4	10734.2	10213.7	8946.73	7490.03	8408.26	1.929	-0.388959
		442.121	3.95813	8737.3	7258.82	7497.39	6066.11	5177.12	6669.99	1.37641	-0.391237
		78.9593	2.24264	87867.5	130834	85319.7	70976.8	83139.2	77407.1	0.729219	-0.393014
		365.048	2.01346	90850	66171.8	83436.4	54714.7	67326.8	61034.3	1.10125	-0.393345
		362.051	4.51692	12707.6	10671.8	11712.1	8792.66	8292.47	9626.33	1.77905	-0.393662
		158.926	11.4558	62360.2	108410	36004.9	38548	48914	69477.3	0.291939	-0.397857
		142.976	1.5731	31561.5	27227.7	27689.9	22494.3	22859.7	20246.2	1.91635	-0.398651
		208.962	1.59366	27566.8	24495.2	23869.7	18969.9	20689.5	17787.8	1.91201	-0.402466
		993.362	1.4672	9881.16	8176.45	8300	6604.34	6272.39	7051.66	1.64724	-0.403395
		238.892	2.99828	93970.1	52582.5	35838.8	50412.8	44129.8	43133	0.355985	-0.405764
		349.024	7.48111	17907.1	13906.6	14294.8	11326.5	11100.6	12271.4	1.34415	-0.410161
		177.042	1.40562	2949.45	4647.23	5171.53	2562.9	3235.25	3806.24	0.623494	-0.41079
		1027.34	4.12453	11819	9680.71	9574.5	7985.34	7249.49	8026.89	1.55089	-0.41776
		89.0246	1.19276	13518.7	15656.2	12422.7	10823.3	9144.16	11085.1	1.44845	-0.421788
		343.021	2.28946	345886	212888	276677	193070	197718	231992	0.813843	-0.423835
		238.892	6.58263	61293	47045.7	57338.5	44335.1	51254.1	26659.6	0.789386	-0.438555
		585.132	4.5019	9142.25	6509.98	8788.5	5093.36	4820.53	8109.08	0.73253	-0.439451
		393.044	2.03115	15127	9401.97	11704.4	9241.76	9577.21	7887.67	0.846777	-0.440121
		584.13	4.49293	37391.2	27750	37047.2	21333.7	19582.3	34022.6	0.753675	-0.447451
		893.571	1.07354	29668.2	25333.3	25031.9	21072.6	17769.8	19444.4	1.82206	-0.457433
		633.127	2.01931	8373.39	5071.35	6599.8	4287.37	4522.17	5662.02	0.824264	-0.469989
		176.936	1.56515	16264.2	14694.9	13377	9913.66	10106	11934.8	1.76153	-0.472465
		245.044	2.80973	64065.2	39199	54488.3	37829.6	39948.7	35320.7	0.945687	-0.480077
		243.028	2.92951	24083.8	18963.5	21375.4	14818.2	14545.6	16759	1.69301	-0.48209
		583.128	4.49293	217422	158690	220221	116857	112089	195229	0.788269	-0.491462
		321.049	1.88937	72883.7	54719.6	51232.3	48554.6	41320.9	36324.8	1.08637	-0.50292
		404.113	4.12365	9507.52	17161.1	11268.5	10791.2	6828.5	9130.73	0.652786	-0.504045
		259.024	2.93986	883143	733225	827905	551500	544815	611717	2.13848	-0.51707
		322.053	1.88926	6758.41	5474.92	5173.7	5030.58	3635.1	3460.77	1.19076	-0.521513
		907.576	1.07629	14257	14095.9	11630.8	10255	8186.35	9320.27	1.76341	-0.52632
		1017.96	1.51093	19902.6	15123.6	15695.6	10864.4	11307.3	12824.2	1.49808	-0.535421
		306.939	1.58484	18799.5	15695.8	15088.8	11419.9	12120.4	9428.49	1.77247	-0.588772
		792.857	7.79762	21720.4	18599.9	25434	16609.5	17052	9985.4	1.14726	-0.591208
		892.577	1.06683	30615.4	26982.3	26117.7	20529.9	16639.3	18076.1	2.2198	-0.599642
		891.574	1.06683	59571.8	54451.1	49782.4	39645.4	32709.6	35720.7	2.23233	-0.59994
		300.05	3.78082	21139.6	16684.5	18015.3	13537.3	12055.4	11102.2	1.88385	-0.605703
		440.089	2.44212	6553.74	5052.3	5514.27	4063.78	3538.55	3597.58	1.85046	-0.612221
		162.84	22.7315	65774.2	31053.4	34336.5	25873.2	36523	23368.1	0.571502	-0.612925
		293.028	1.84197	63711.7	27177.9	36191.9	27607	29053.8	25926.9	0.602479	-0.621756
		194.947	1.56612	249310	218871	226539	147177	155352	140455	2.93997	-0.649177
		549.166	5.22305	14926.9	9453.94	10261.4	7152.27	7172.36	7588.23	1.16566	-0.660756
		421.075	3.96256	31298.8	26960.6	26243.1	21154.6	16986	13587.3	1.80973	-0.708048
		101.025	1.07629	48975.5	68120.6	70613.8	39009.6	37726.9	37817	1.62777	-0.712483
		180.067	5.42836	33574.3	16080.3	27922.1	15682.2	17375.9	13886.8	0.907343	-0.724656
		238.892	3.95813	83384	65822.2	104309	67823.6	23410.8	61884.4	0.874248	-0.72742
		440.089	2.09084	39903.9	35291.4	30046.9	24897.9	21517.2	15520.1	1.66279	-0.76488
		292.924	1.56612	103462	88389.7	94520	54054.1	59231	54793.7	2.96919	-0.768752
		519.051	2.94133	61400.6	48213.3	64435.5	25640.7	31550.1	44751.9	1.4794	-0.771738
		268.982	2.23208	38026.6	21795.1	30040.4	20138.1	23091.9	9269.2	0.924494	-0.775416
		146.018	1.07629	9573.61	12525	13172.2	7048.1	7121.84	6406.7	1.90915	-0.777466
		260.027	2.38763	16654.9	8391.92	16171	11672.5	733.851	11566.5	0.566352	-0.781863
		441.101	2.80117	44771.6	31435.9	35280.9	23837.5	23839.7	17104.5	1.57151	-0.783236
		515.033	2.26024	33394.1	19232.3	27187.6	14101.4	14211.4	18043.2	1.21898	-0.783882
		431.036	2.94123	13781.6	8569.09	10366.3	4875.19	5045.09	9018.43	1.05693	-0.788702
		985.623	1.07968	11085.1	9331.97	8871.2	6181.54	4947.86	5680.42	2.25823	-0.801018
		439.086	2.09084	341625	306295	262916	208618	181835	128595	1.78886	-0.811323
		259.023	2.35393	250736	295696	250112	160778	85797.7	206801	1.39097	-0.813045
		519.034	1.46367	7170.28	6232.93	6417.27	3820.82	4164.43	3249.22	2.729	-0.819059
		145.015	1.07629	201447	292792	295851	153703	148015	145202	1.67416	-0.822001
		333.059	3.94467	68442.9	49009	54315	38615.1	35184.3	21273.9	1.5048	-0.853341
		441.09	2.09024	10619.4	9150.2	7968.95	6735.48	5005.99	3570.16	1.59203	-0.857265
		986.627	1.08533	6545.7	5055.64	5429.55	3534.48	2984.07	2882.07	2.1791	-0.857326
		266.967	1.68829	13225.2	10440.3	10824.8	6828.63	5994.14	5664.23	2.32654	-0.899681
		519.051	2.44207	10713.1	8211.11	10258.9	4660.54	5336.09	5397.2	2.33245	-0.922782
		527.101	2.13753	15209.9	14961.2	11072.5	9202.36	6120.96	6008.89	1.75765	-0.951139
		390.9	1.56612	27682.6	23397.7	25066.4	12211.8	14276	12360.8	3.03599	-0.970922
		711.218	6.5117	19361.8	14979.6	14369.6	10333.4	9611.49	3880.12	1.49078	-1.03177
		925.241	4.46648	12796.4	7317.27	10231.4	5112.46	3947.64	3190.13	1.64025	-1.30866
		291.038	1.06844	3913.43	4944.5	5850.06	1597.25	1659.61	1356.58	2.39335	-1.67269
		195.812	1.08696	811935	109794	68116.1	151524	75655.1	57174.6	0.411174	-1.79951
		197.809	1.08811	1.07706e+06	134580	85144.8	196380	96991.6	74271.9	0.40404	-1.81857
		199.806	1.08696	454427	66099.4	41268.6	72156.1	46639.6	33499.9	0.435597	-1.88317
		160.843	1.36912	139461	12701.8	11193	23617.5	10062.1	5357.22	0.410785	-2.06511

## Sheet: Figure 3b
Figure 3b	Timecourse of Rv3722c-dependent formation of m/z 144.03
			Intensity (counts)
				Heat-inactivated Rv3722c			Rv3722c
			Replicate	1	2	3	1	2	3
		Time (h)	0	3760	4756	4790	1742	4244	4293
			1	4765	6103	5549	75084	103174	111560
			2.5	6573	4929	6068	158205	164809	180568

## Sheet: Figure 3d
Figure 3d	Steady-state enzyme kinetics of Rv3722c
			Reaction rate (nmoles/min)
				Asp			Kyn
			Replicate	1	2	3	1	2	3
		Substrate concentration (mM)	0.05	113.53	124.97	116.37
			0.1	354.79	407.27	357.5
			0.2	763.21	807.08	732.7	15.24	14.87	10.92
			0.5	1539	1540	1612.6	118.12	100.88	89.69
			1	2432.2	2319.2	2265.9	174.47	153.95	183.95
			2	4043.5	3732.9	3571.3	548.69	539.18	521.21
			5	5345.9	5440	5648	1597.2	1612.3	1704.8
			10	6698.1	6667.6	6676.2	3890.2	2838.5	3199.1
			20				4523.3	4758.4	4823

[truncated: 33 more sheets: Figure 5a, Figure 5b, Figure 6, Figure 7a, Figure 7b, Figure 7c, Figure 7d, Figure 7e, Figure 8a, Figure 8b, Supplementary Figure 1a, Supplementary Figure 1b, Supplementary Figure 2, Supplementary Figure 3a, Supplementary Figure 3b, Supplementary Figure 4a, Supplementary Figure 4b, Supplementary Figure 4c, Supplementary Figure 5, Supplementary Figure 11a …]
